# Supplementary material for: Quantum Dot-Sensitised Estrogen Receptor-α-Based Biosensor for 17β-Estradiol
Source: Biosensors (Basel). 2023 Feb 8;13(2):242. doi: 10.3390/bios13020242 (PMC9954354; doi:10.3390/bios13020242)
Supplement: Supplementary file 1 [file biosensors-13-00242-s001.zip]

Archive with 1 entries (1 files):
- biosensors-2146802-supplementary.pdf
